# Supplementary material for: Role of crescents for lupus nephritis in clinical, pathological and prognosis: a single-center retrospective cohort study
Source: Eur J Med Res. 2023 Feb 2;28:60. doi: 10.1186/s40001-023-01022-9 (PMC9893618; doi:10.1186/s40001-023-01022-9)
Supplement: Supplementary file 1 — Additional file 1: Drugs used to maintain remission. [file 40001_2023_1022_MOESM1_ESM.xlsx]

## Sheet: 工作表 1
Additional file 1. Drugs used to maintain remission
	Non-crescent	Crescent	P value
Number of patients	146	150
Proportion of azathioprine (%)	24 (16.4)	17 (11.3)	0.2399
Proportion of calcineurin inhibitors (%)	48 (32.9)	44 (29.3)	0.532
Proportion of RASI (%)	106 (72.6)	120 (80.0)	0.1711
Proportion of hydroxychloroquine (%)	137 (93.8)	131 (87.3)	0.0731
RASI, renin-angiotensin system inhibitors
