# Supplementary material for: Role of crescents for lupus nephritis in clinical, pathological and prognosis: a single-center retrospective cohort study
Source: Eur J Med Res. 2023 Feb 2;28:60. doi: 10.1186/s40001-023-01022-9 (PMC9893618; doi:10.1186/s40001-023-01022-9)
Supplement: Supplementary file 2 — Additional file 2: Correlations between crescent and clinical and pathological parameters at the time of renal biopsy. [file 40001_2023_1022_MOESM2_ESM.xlsx]

## Sheet: Sheet1
Additional file 2 Correlations between crescent and clinical and pathological parameters at the time of renal biopsy
Factors	P value for interaction
Crescent*Age	0.865
Crescent*Gender	0.64
Crescent*BMI	0.706
Crescent*MBP	0.222
Crescent*Proteinuria	0.006
Crescent*Serum albumin	0.118
Crescent*Urine WBC	0.839
Crescent*WBC count	0.588
Crescent*C3	0.691
Crescent*C4	0.787
Crescent*Urine RBC	0.038
Crescent*Serum creatinine	0.516
Crescent*eGFR	0.503
Crescent*Anti-ANA	0.445
Crescent*Anti-dsDNA	0.154
Crescent*Protein creatinine ratio	0.355
Crescent*Hemoglobin	0.366
Crescent*Platelet	0.542
Crescent*SLEDAI	0.367
Crescent*AI	0.313
Crescent*CI	0.948
Crescent*Steroid	0.088
Crescent*Pulse	0.124
Crescent*Proportion of pulse	0.068
Crescent*CTX	0.097
BMI, body mass index; MBP, mean blood pressure; eGFR, estimated glomerular filtration rate; WBC, white blood cells; RBC, red blood cells; C3, complement factor 3; C4, complement factor 4;ANA, antinuclear antibodies; dsDNA, double-stranded DNA; SLEDAI, systemic lupus erythematosus disease activity index; AI, activity NIH index; CI, chronicity NIH index; Pulse, methylprednisolone pulse; CTX, cyclop…
