# Supplementary material for: Role of crescents for lupus nephritis in clinical, pathological and prognosis: a single-center retrospective cohort study
Source: Eur J Med Res. 2023 Feb 2;28:60. doi: 10.1186/s40001-023-01022-9 (PMC9893618; doi:10.1186/s40001-023-01022-9)
Supplement: Supplementary file 3 — Additional file 3: Treatment regimens of LN patients stratified by proteinuria. [file 40001_2023_1022_MOESM3_ESM.xlsx]

## Sheet: 工作表 1
Additional file 3. Treatment regimens of LN patients stratified by proteinuria
Factor	Proteinuria < 3.5 g/24h	Proteinuria ≥ 3.5 g/24h	P-value
Number of patients	173	123
Total steroid dosage (g) (median [IQR])	7.19 [1.26, 12.64]	10.60 [5.25, 15.48]	0.0007
Pulse (%)	9 (5.2)	14 (11.4)	0.076
Total pulse dosage (g) (median [IQR])	0.00 [0.00, 0.00]	0.00 [0.00, 0.00]	0.0484
Total CTX dosage (g) (median [IQR])	0.60 [0.00, 3.60]	2.60 [0.00, 5.50]	<0.001
Follow-up month (median [IQR])	53.00 [23.00, 89.00]	42.00 [24.00, 67.00]	0.0702
Pulse, methylprednisolone pulse; CTX, cyclophosphamide; IQR, interquartile range.
