# Supplementary material for: Role of crescents for lupus nephritis in clinical, pathological and prognosis: a single-center retrospective cohort study
Source: Eur J Med Res. 2023 Feb 2;28:60. doi: 10.1186/s40001-023-01022-9 (PMC9893618; doi:10.1186/s40001-023-01022-9)
Supplement: Supplementary file 4 — Additional file 4: Clinical characteristics of LN patients stratified by proteinuria grouped according to crescent. [file 40001_2023_1022_MOESM4_ESM.xlsx]

## Sheet: 工作表 1
Additional file 4 Clinical characteristics of LN patients stratified by proteinuria grouped according to crescent
Factors	Non-crescent				Crescent
	Proteinuria<3.5g/24h	Proteinuria≥3.5g/24h	P-value		Proteinuria<3.5g/24h	Proteinuria≥3.5g/24h	P-value
Number of patients	100	46			74	76
Gender = male, n (%)	13 (13.0)	6 (13.0)	1		11 (14.9)	12 (15.8)	1
Age (year) (mean (S.D.))	32.09 (10.62)	31.59 (9.19)	0.782		31.69 (11.50)	32.16 (10.27)	0.793
BMI (mean (S.D.))	21.21 (2.39)	22.73 (3.68)	0.003		21.69 (2.43)	22.21 (3.22)	0.264
MBP (mmHg) (mean (S.D.))	96.21 (16.49)	101.83 (17.68)	0.064		103.68 (16.32)	107.04 (15.92)	0.205
Serum creatinine (μmol/L) (median [IQR])	52.63 [46.25, 60.62]	52.00 [46.44, 80.06]	0.555		64.62 [53.00, 89.77]	74.12 [60.93, 91.30]	0.063
eGFR (median [IQR])	123.51 [113.57, 131.88]	121.23 [99.66, 129.05]	0.227		115.26 [76.42, 126.51]	100.38 [76.32, 117.73]	0.116
Serum albumin (g/L) (median [IQR])	31.09 (6.12)	22.01 (5.22)	<0.001		27.99 [24.98, 32.79]	22.89 [19.74, 25.96]	<0.001
WBC count (10^9/L) (median [IQR])	6.59 [4.86, 8.73]	7.66 [5.49, 9.07]	0.069		6.92 [5.68, 9.19]	8.17 [6.52, 9.80]	0.03
Hemoglobin (g/L) (median [IQR])	110.09 (19.23)	108.82 (20.16)	0.714		99.12 (20.02)	98.90 (16.98)	0.94
Platelet (10^9/L) (median [IQR])	180.71 [156.96, 233.06]	194.20 [167.37, 240.25]	0.264		179.58 [134.06, 219.50]	184.14 [153.12, 241.18]	0.301
Proteinuria (g/24-h) (median [IQR])	1.35 [0.73, 2.20]	5.70 [4.25, 8.03]	<0.001		2.00 [1.22, 2.71]	5.88 [4.75, 7.47]	<0.001
Protein-creatinine ratio (mg/μmol) (median [IQR])	0.14 [0.09, 0.23]	0.65 [0.44, 0.94]	<0.001		0.26 [0.13, 0.39]	0.57 [0.40, 0.81]	<0.001
Urine WBC (/HP) (median [IQR])	2.03 [1.01, 5.71]	2.28 [1.22, 4.92]	0.883		6.52 [2.73, 13.72]	6.43 [4.19, 10.55]	0.586
Urine RBC (/HP) (median [IQR])	23.72 [9.60, 36.25]	25.61 [8.22, 47.68]	0.593		31.84 [18.98, 57.31]	42.00 [21.32, 112.22]	0.066
C3 (g/L) (median [IQR])	0.49 [0.36, 0.65]	0.48 [0.39, 0.76]	0.636		0.44 [0.36, 0.54]	0.42 [0.34, 0.53]	0.469
C4 (g/L) (median [IQR])	0.09 [0.04, 0.14]	0.11 [0.06, 0.14]	0.269		0.07 [0.05, 0.12]	0.08 [0.05, 0.11]	0.794
Positive ANA, n (%)	56 (56.0)	35 (76.1)	0.027		53 (71.6)	56 (73.7)	0.855
Positive anti-dsDNA, n (%)	33 (33.0)	18 (39.1)	0.575		44 (59.5)	44 (57.9)	0.87
Positive anti-Ro52, n (%)	14 (14.0)	3 (6.5)	0.269		16 (21.6)	14 (18.4)	0.686
Positive anti-Sm, n (%)	22 (22.0)	11 (23.9)	0.833		17 (23.0)	21 (27.6)	0.575
Positive anti-ssA, n (%)	58 (58.0)	21 (45.7)	0.211		43 (58.1)	37 (48.7)	0.257
Positive anti-ssB, n (%)	22 (22.0)	6 (13.0)	0.26		11 (14.9)	11 (14.5)	1
Positive anti-u1RNP, n (%)	34 (34.0)	19 (41.3)	0.46		24 (32.4)	38 (50.0)	0.032
Lupus anticoagulant ratio (median [IQR])	1.12 [0.99, 1.26]	1.10 [0.99, 1.23]	0.469		1.02 [0.86, 1.14]	0.97 [0.81, 1.19]	0.474
SLEDAI (median [IQR])	15.00 [11.00, 19.25]	16.00 [12.50, 19.00]	0.569		17.00 [13.00, 21.75]	20.00 [16.00, 22.00]	0.03
Follow-up month (median [IQR])	75.00 [34.75, 106.00]	43.50 [27.25, 69.00]	0.006		40.00 [16.00, 66.75]	38.00 [21.00, 66.25]	0.502
BMI, body mass index; MBP, mean blood pressure; eGFR, estimated glomerular filtration rate; WBC, white blood cells; RBC, red blood cells; C3, complement factor 3; C4, complement factor 4;ANA, antinuclear antibodies; dsDNA, double-stranded DNA; ssA, Sjögren's-syndrome-related antigen A; ssB, Sjögren's-syndrome-related antigen B; u1RNP, U1 ribonucleoprotein; SLEDAI, systemic lupus erythematosus dis…
