# Supplementary material for: Role of crescents for lupus nephritis in clinical, pathological and prognosis: a single-center retrospective cohort study
Source: Eur J Med Res. 2023 Feb 2;28:60. doi: 10.1186/s40001-023-01022-9 (PMC9893618; doi:10.1186/s40001-023-01022-9)
Supplement: Supplementary file 5 — Additional file 5: Pathological characteristics of LN patients stratified by proteinuria grouped according to crescent. [file 40001_2023_1022_MOESM5_ESM.xlsx]

## Sheet: Sheet1
Additional file 5 Pathological characteristics of LN patients stratified by proteinuria grouped according to crescent
Factors	Non-crescent				Crescent
	Proteinuria<3.5g/24h	Proteinuria≥3.5g/24h	P-value		Proteinuria<3.5g/24h	Proteinuria≥3.5g/24h	P-value
Number of patients	100	46			74	76
ISN/RPS class, n (%)			0.207				0.002
Class I	1 (1.0)	0 (0.0)	1		0 (0.0)	0 (0.0)	1
Class II	6 (6.0)	0 (0.0)	0.177		0 (0.0)	0 (0.0)	1
Class III	32 (32.0)	15 (32.6)	1		26 (35.1)	9 (11.8)	0.001
Class III+V	19 (19.2)	13 (27.7)	0.281		14 (18.9)	8 (10.5)	0.17
Class IV	27 (27.0)	19 (41.3)	0.089		47 (63.5)	67 (88.2)	0.001
Class IV+V	10 (10.1)	9 (19.1)	0.12		15 (20.3)	23 (30.3)	0.19
Class V	34 (34.0)	12 (26.1)	0.443		1 (1.4)	0 (0.0)	0.493
Endocapillary hypercellularity (median [IQR])	0 [0, 2]	1 [0, 2]	0.019		2 [0, 3]	2 [0, 3]	0.653
Neutrophils/karyorrhexis (median [IQR])	0 [0, 0]	0 [0, 0]	0.679		0 [0, 0]	0 [0, 0]	0.212
Fibrinoid necrosis (median [IQR])	0 [0, 0]	0 [0, 0]	0.43		0 [0, 0]	0 [0, 0]	0.803
Hyaline deposits (median [IQR])	0 [0, 0]	0 [0, 0]	0.372		0 [0, 0]	0 [0, 0]	0.054
Cellular/fbrocellular crescents (median [IQR])	0 [0, 0]	0 [0, 0]	NaN		2 [2, 2]	2 [2, 4]	0.078
Fibrous crescents (median [IQR])	0 [0, 0]	0 [0, 0]	0.922		0 [0, 0]	0 [0, 0]	0.116
Interstitial Inflammation (median [IQR])	1 [0, 1]	1 [0, 1]	0.252		1 [0.25, 2]	1 [1, 2]	0.655
Tubular atrophy (median [IQR])	1 [0, 1]	1 [0, 1]	0.595		1 [0, 1]	1 [0, 1]	0.942
Interstitial fibrosis (median [IQR])	0 [0, 0]	0 [0, 1]	0.387		0 [0, 1]	0 [0, 1]	0.759
Total glomerulosclerosis score (median [IQR])	0 [0, 1]	0 [0, 1]	0.308		0 [0, 1]	0 [0, 1]	0.455
AI (median [IQR])	1 [0, 3]	2 [1, 4]	0.011		5.50 [4, 7.75]	7 [5, 9]	0.099
CI (median [IQR])	1 [0, 2]	1 [0, 3]	0.534		1.50 [0, 3]	1 [0, 3]	0.838
ISN/RPS: International Society of Nephrology/Renal Pathology Society; AI, activity NIH index; CI, chronicity NIH index; IQR, interquartile range
