# Supplementary material for: Role of crescents for lupus nephritis in clinical, pathological and prognosis: a single-center retrospective cohort study
Source: Eur J Med Res. 2023 Feb 2;28:60. doi: 10.1186/s40001-023-01022-9 (PMC9893618; doi:10.1186/s40001-023-01022-9)
Supplement: Supplementary file 6 — Additional file 6: Treatment regimens of LN patients stratified by proteinuria grouped according to crescent. [file 40001_2023_1022_MOESM6_ESM.xlsx]

## Sheet: Sheet1
Additional file 6. Treatment regimens of LN patients stratified by proteinuria grouped according to crescent
Factor	Non-crescent				Crescent
	Proteinuria < 3.5 g/24h	Proteinuria ≥ 3.5 g/24h	P-value		Proteinuria < 3.5 g/24h	Proteinuria ≥ 3.5 g/24h	P-value
Number of patients	100	46			74	76
Total steroid dosage (g) (median [IQR])	4.86 [1.05, 10.43]	11.76 [7.03, 17.12]	<0.001		8.45 [5.24, 13.46]	9.77 [4.74, 14.07]	0.882
Pulse (%)	2 (2.0)	4 (8.7)	0.079		7 (9.5)	10 (13.2)	0.608
Total pulse dosage (g) (median [IQR])	0.00 [0.00, 0.00]	0.00 [0.00, 0.00]	0.055		0.00 [0.00, 0.00]	0.00 [0.00, 0.00]	0.484
Total CTX dosage (g) (median [IQR])	0.00 [0.00, 1.65]	2.50 [0.00, 5.05]	<0.001		1.20 [0.00, 4.15]	3.00 [0.00, 5.80]	0.065
Follow-up month (median [IQR])	75.00 [34.75, 106.00]	43.50 [27.25, 69.00]	0.006		40.00 [16.00, 66.75]	38.00 [21.00, 66.25]	0.502
Pulse, methylprednisolone pulse; CTX, cyclophosphamide; RASI, renin-angiotensin system inhibitors; IQR, interquartile range.
